# Supplementary material for: PGC-1α4 Interacts with REST to Upregulate Neuronal Genes and Augment Energy Consumption in Developing Cardiomyocytes
Source: Cells. 2022 Sep 20;11(19):2944. doi: 10.3390/cells11192944 (PMC9564192; doi:10.3390/cells11192944)
Supplement: Supplementary file 1 [file cells-11-02944-s001.zip]

Archive with 1 entries (1 files):
- cells-1905913-supplementary.pdf
